# Supplementary material for: Effects of Sheep Sires on Muscle Fiber Characteristics, Fatty Acid Composition and Volatile Flavor Compounds in F1 Crossbred Lambs
Source: Foods. 2022 Dec 16;11(24):4076. doi: 10.3390/foods11244076 (PMC9778286; doi:10.3390/foods11244076)
Supplement: Supplementary file 1 [file foods-11-04076-s001.zip]

Archive with 3 entries (2 files):
- foods-2061917-supplementary/Supplementary Files/
- foods-2061917-supplementary/Supplementary Files/Figure S1.png
- foods-2061917-supplementary/Supplementary Files/Table S1.docx
